# Supplementary material for: A Bipolar Membrane Containing Core–Shell Structured Fe3O4-Chitosan Nanoparticles for Direct Seawater Electrolysis
Source: Membranes (Basel). 2026 Jan 2;16(1):23. doi: 10.3390/membranes16010023 (PMC12843638; doi:10.3390/membranes16010023)
Supplement: Supplementary file 1 [file membranes-16-00023-s001.zip]

Archive with 1 entries (1 files):
- membranes-4027253-supplementary.pdf
